# Supplementary material for: Syntrichia laevipila Brid., a Bryophyta from Northwest Argentina as a Source of Antioxidants and Antimicrobials
Source: Plants (Basel). 2025 Jan 17;14(2):253. doi: 10.3390/plants14020253 (PMC11768277; doi:10.3390/plants14020253)
Supplement: Supplementary file 1 [file plants-14-00253-s001.zip]

Archive with 1 entries (1 files):
- plants-3374615-supplementary.pdf
